# Supplementary material for: Iodine-Biofortified Microgreens as High Nutraceutical Value Component of Space Mission Crew Diets and Candidate for Extraterrestrial Cultivation
Source: Plants (Basel). 2023 Jul 12;12(14):2628. doi: 10.3390/plants12142628 (PMC10384207; doi:10.3390/plants12142628)
Supplement: Supplementary file 1 [file plants-12-02628-s001.zip]

Archive with 1 entries (1 files):
- plants-2485125-supplementary.pdf
